# Supplementary material for: Network Analysis of DSM Symptoms of Substance Use Disorders and Frequently Co-Occurring Mental Disorders in Patients with Substance Use Disorder Who Seek Treatment
Source: J Clin Med. 2022 May 19;11(10):2883. doi: 10.3390/jcm11102883 (PMC9145186; doi:10.3390/jcm11102883)
Supplement: Supplementary file 1 [file jcm-11-02883-s001.zip]

Archive with 2 entries (2 files):
- jcm-1700767-supplementary.pdf
- jcm-1700767-supplementary-ICASA group members.pdf
